# Supplementary material for: Liver Regional Oxygen Saturation in Preterm Infants with Patent Ductus Arteriosus Status
Source: Biomedicines. 2026 Feb 4;14(2):361. doi: 10.3390/biomedicines14020361 (PMC12938450; doi:10.3390/biomedicines14020361)
Supplement: Supplementary file 1 [file biomedicines-14-00361-s001.zip]

Archive with 1 entries (1 files):
- biomedicines-4063526-supplementary.pdf
